# Supplementary material for: Integration of personalised ultrasensitive ctDNA monitoring of patients with metastatic breast cancer to reduce imaging requirements
Source: Int J Cancer. 2024 Dec 18;156(8):1509–17. doi: 10.1002/ijc.35292 (PMC11826139; doi:10.1002/ijc.35292)
Supplement: Supplementary file 2 — Table S5 [file IJC-156-1509-s001.xlsx]

## Sheet: all_samples
Sample ID	Total number of sequenced reads	Total number of uniquely mapped non-duplicate reads*	Total number of covered targeted bases	Median coverage (and range) per targeted base	Percentage of targeted bases with coverage ≥200
Patient_101_pretreatment	1998787	319792	634	8776.0 (2-40330)	85.01577287066246
Patient_101_C1d15	1498927	180560	820	934.0 (2-13578)	65.73170731707317
Patient_101_Scan1	1906346	299984	633	7693.0 (2-35638)	85.15007898894154
Patient_101_Scan2	1782742	256218	656	6885.0 (2-28789)	82.16463414634147
Patient_104_pretreatment	566963	327263	1111	16.0 (2-16609)	32.67326732673268
Patient_104_C1d15	915231	546795	653	850.0 (2-32862)	55.5895865237366
Patient_104_Scan1	1144047	619565	424	4496.0 (7-45718)	85.61320754716981
Patient_104_Scan2	343440	209470	409	2206.0 (52-18695)	88.75305623471883
Patient_104_Scan3	659542	393496	489	2504.0 (2-41631)	74.23312883435584
Patient_104_Scan4	1202163	669222	461	2859.0 (3-36492)	78.74186550976138
Patient_104_Scan5	725157	480724	531	2577.0 (2-67801)	68.36158192090396
Patient_107_pretreatment	309447	253166	323	1517.0 (3-88507)	67.49226006191951
Patient_107_C1d15	98936	73985	323	381.0 (6-21349)	66.87306501547987
Patient_107_Scan1	93224	65108	323	268.0 (2-16787)	67.49226006191951
Patient_107_Scan2	72292	53665	323	271.0 (2-16189)	50.15479876160991
Patient_107_Scan4	334258	226789	410	658.0 (2-57374)	53.170731707317074
Patient_107_Scan5	68062	43976	268	201.0 (30-9622)	60.447761194029844
Patient_107_Scan6	68861	52998	343	249.0 (2-16424)	62.973760932944614
Patient_107_Scan7	109418	66398	384	242.0 (2-18922)	56.770833333333336
Patient_107_Scan8	893970	819736	1077	7.0 (2-100570)	29.897864438254413
Patient_107_Scan9	1710263	1563192	817	5.0 (2-185866)	39.53488372093023
Patient_109_pretreatment	8951133	39330	1049	23.0 (2-15577)	41.56339370829361
Patient_109_C1d15	10590542	48523	996	110.0 (2-18989)	49.29718875502008
Patient_109_Scan1	7349102	24716	928	117.0 (2-9641)	43.21120689655172
Patient_109_Scan3	4870816	17157	700	404.0 (2-7007)	57.285714285714285
Patient_109_Scan4	3863655	15057	775	159.0 (2-4209)	49.54838709677419
Patient_109_Scan5	1029444	3679	745	36.0 (2-1332)	11.946308724832216
Patient_109_Scan6	747585	3768	756	57.0 (2-920)	22.486772486772484
Patient_109_Scan7	1317166	5523	643	85.0 (2-1983)	19.284603421461895
Patient_109_Scan8	1160373	346853	1871	7.0 (2-12340)	42.490646712987704
Patient_109_Scan9	2138448	667678	870	16734.0 (2-25903)	91.37931034482759
Patient_109_Scan10	2841158	1092643	1526	1576.0 (2-51543)	52.09698558322412
Patient_109_Scan11	3247714	1178010	1971	10.0 (2-52369)	40.48706240487062
Patient_109_Scan12	8596006	2527367	1364	25053.0 (2-83819)	58.28445747800587
Patient_109_Scan13	7111523	2380273	1263	36055.0 (2-93475)	62.94536817102138
Patient_110_pretreatment	1467401	1149158	447	1114.0 (2-76523)	54.80984340044742
Patient_110_C1d15	1232082	955290	605	65.0 (2-106719)	40.49586776859504
Patient_110_Scan1	1561672	1181950	958	16.0 (2-85976)	25.5741127348643
Patient_110_Scan2	1258849	1013679	570	94.0 (2-212298)	48.07017543859649
Patient_110_Scan3	1369360	1084197	350	3693.0 (2-134836)	78.28571428571428
Patient_110_Scan4	1442985	1101427	431	1674.0 (2-42754)	56.8445475638051
Patient_113_pretreatment	1896308	1668406	226	227652.0 (9429-513305)	100.0
Patient_113_C1d15	456738	365198	226	44635.0 (907-95489)	100.0
Patient_113_C2d1	416295	314568	226	37355.0 (1432-85721)	100.0
Patient_113_Scan1	1709505	1229476	226	150623.5 (5749-341085)	100.0
Patient_113_Scan2	1099130	886435	226	118648.5 (3671-258365)	100.0
Patient_113_Scan3	1163960	813439	226	76565.0 (3275-199773)	100.0
Patient_113_Scan4	1380477	1213107	226	173435.0 (5420-375928)	100.0
Patient_113_Scan5	1212954	1055143	226	151852.0 (4453-338709)	100.0
Patient_113_Scan6	5267342	4657517	226	671136.5 (19061-1558991)	100.0
Patient_113_Scan7	134996	117937	598	14.0 (3-14672)	37.79264214046823
Patient_113_Scan8	4285920	3639531	226	506744.5 (14219-1094882)	100.0
Patient_113_Scan10	1389290	1320144	941	6.0 (2-333889)	24.017003188097767
Patient_113_Scan11	1501855	1207434	302	44495.0 (2-78810)	74.83443708609272
Patient_114_pretreatment	55631	39576	501	88.0 (12-26521)	35.12974051896208
Patient_114_C1d15	54400	40043	501	115.0 (5-25152)	35.12974051896208
Patient_114_C2d1	47695	34875	501	78.0 (6-21637)	35.12974051896208
Patient_114_Scan1	54677	42350	501	116.0 (5-27475)	35.12974051896208
Patient_115_pretreatment	591453	466793	310	17887.5 (242-167845)	100.0
Patient_115_C1d15	390597	271668	394	2044.0 (2-76199)	78.42639593908629
Patient_115_C2d1	620416	508304	408	3755.0 (2-194589)	75.98039215686273
Patient_115_Scan1	373727	263795	406	1398.0 (7-71164)	76.10837438423646
Patient_115_Scan2	645786	476632	310	17200.5 (239-149732)	100.0
Patient_115_Scan3	546926	424608	526	1885.0 (2-130958)	58.74524714828897
Patient_115_Scan4	798218	778612	913	64.0 (2-162040)	33.9539978094195
Patient_116_pretreatment	1240421	819677	353	14.0 (2-138697)	40.79320113314447
Patient_116_C1d15	157129	96231	269	917.0 (2-8570)	53.53159851301115
Patient_116_C2d1	167544	110556	258	2399.0 (2-18799)	55.81395348837209
Patient_116_Scan1	136028	82477	476	5.0 (2-9034)	30.252100840336134
Patient_116_Scan2	154592	97571	503	11.0 (2-14111)	28.628230616302186
Patient_116_Scan3	174282	112394	371	9.0 (2-15578)	38.81401617250674
Patient_116_Scan4	114344	70232	204	1236.0 (2-8073)	70.58823529411765
Patient_116_Scan5	1138856	514550	605	7.0 (2-30552)	23.801652892561982
Patient_116_Scan6	258249	249492	188	36256.0 (2-74649)	76.59574468085107
Patient_116_Scan7	215380	111966	300	4.0 (2-9226)	48.0
Patient_116_Scan8	422232	406361	767	4.0 (2-123339)	18.77444589308996
Patient_118_pretreatment	820217	577863	431	5156.0 (979-98680)	100.0
Patient_118_C1d15	808597	400840	431	1417.0 (225-29728)	100.0
Patient_118_C2d1	338881	238936	431	1640.0 (325-39543)	100.0
Patient_118_Scan1	208716	132179	431	1060.0 (254-22243)	100.0
Patient_118_Scan2	759792	438827	431	1389.0 (217-28803)	100.0
Patient_118_Scan3	1534995	1098659	457	10899.0 (2-211676)	94.31072210065645
Patient_119_pretreatment	2344341	881129	316	849.0 (2-267043)	73.73417721518987
Patient_119_C1d15	1054597	248579	289	235.0 (7-76738)	61.93771626297578
Patient_119_C2d1	575646	130830	289	106.0 (16-42195)	43.25259515570934
Patient_119_Scan1	666969	85830	289	34.0 (5-21775)	42.90657439446367
Patient_119_Scan2	1837957	232942	300	99.0 (3-64629)	41.333333333333336
Patient_119_Scan3	561581	93063	289	57.0 (11-29834)	42.90657439446367
Patient_119_Scan4	944153	112227	289	57.0 (2-32385)	42.90657439446367
Patient_119_Scan5	468039	282312	1014	3.0 (2-62213)	28.402366863905325
Patient_119_Scan6	594206	402244	1168	98.0 (2-89021)	24.743150684931507
Patient_119_Scan7	602697	88168	233	4961.0 (29-24139)	53.21888412017167
Patient_119_Scan8	730132	434601	1591	22.0 (2-90580)	18.164676304211188
Patient_119_Scan9	1219067	950069	1706	10.0 (2-223258)	16.94021101992966
Patient_121_pretreatment	162718	130463	466	324.0 (20-49683)	63.0901287553648
Patient_121_C1d15	121627	93201	466	293.0 (15-43191)	63.0901287553648
Patient_121_C2d1	484744	383177	466	1036.0 (50-167399)	74.2489270386266
Patient_121_Scan1	98679	45527	482	84.0 (2-20541)	37.96680497925311
Patient_121_Scan2	78231	48973	482	116.5 (2-17967)	37.96680497925311
Patient_121_Scan3	415549	399325	1307	7.0 (2-48018)	35.65416985462892
Patient_121_Scan4	596753	577742	1428	7.0 (2-74549)	32.63305322128851
Patient_121_Scan5	423935	409452	967	26.0 (2-47704)	48.19027921406411
Patient_121_Scan6	503297	492639	1181	9.0 (2-58586)	39.45808636748519
Patient_121_Scan7	928902	909999	1407	11.0 (2-116533)	33.12011371712864
Patient_121_Scan8	180545	152771	466	10596.0 (915-23870)	100.0
Patient_121_Scan9	891340	804015	567	59395.0 (2-105874)	82.18694885361552
Patient_123_pretreatment	2077361	1525486	540	25279.5 (2-584552)	72.22222222222221
Patient_123_C1d15	858466	397171	652	3783.0 (2-90539)	59.8159509202454
Patient_123_C2d1	699591	388918	513	6141.0 (2-121800)	76.0233918128655
Patient_123_Scan1	1040392	994171	1956	9.0 (2-251459)	19.938650306748464
Patient_124_pretreatment	26928	3249	434	10.0 (2-1310)	14.285714285714285
Patient_124_C1d15	215912	13258	264	5.0 (2-8640)	23.484848484848484
Patient_124_C2d1	476296	105833	353	45.0 (2-71717)	49.29178470254957
Patient_124_Scan1	233087	170625	372	2124.0 (1150-5451)	100.0
Patient_124_Scan2	305841	232383	539	3558.0 (2-12055)	69.01669758812616
Patient_124_Scan3	543938	44458	357	29.0 (2-27418)	31.372549019607842
Patient_124_Scan4	350745	262184	407	4591.0 (2-11682)	91.4004914004914
Patient_124_Scan5	333573	252288	603	2721.0 (2-9796)	61.69154228855721
Patient_124_Scan6	182536	133023	461	1704.0 (2-5022)	80.6941431670282
Patient_124_Scan7	1734570	1405484	372	34233.5 (11878-80817)	100.0
Patient_125_pretreatment	757826	300704	359	17592.0 (2-57758)	74.93036211699165
Patient_125_C1d15	545501	278612	540	108.0 (3-54419)	49.81481481481482
Patient_125_C2d1	519070	244301	397	8887.0 (2-46840)	67.75818639798489
Patient_125_Scan1	315638	198356	379	3574.0 (2-6421)	70.18469656992085
Patient_125_Scan2	247241	163651	316	4146.0 (3-8752)	84.17721518987342
Patient_125_Scan3	328038	119307	271	8199.0 (2-23026)	99.2619926199262
Patient_125_Scan4	481923	325038	1305	16.0 (2-18482)	20.383141762452105
Patient_125_Scan5	418112	266915	1303	6.0 (2-14892)	20.414428242517268
Patient_125_Scan6	2526304	1522793	404	22123.0 (2-35304)	65.84158415841584
Patient_125_Scan7	4523756	2845233	448	51558.5 (3-95574)	59.375
Patient_126_pretreatment	6483982	2008054	713	7732.0 (2-428370)	57.784011220196355
Patient_126_C1d15	1386969	179340	622	1048.0 (2-31072)	58.520900321543415
Patient_126_C2d1	1259364	256289	761	49.0 (2-47554)	47.83180026281209
Patient_126_Scan2	975759	581329	1625	12.0 (2-93335)	25.353846153846156
Patient_126_Scan3	1533579	230708	580	1500.5 (2-44588)	62.758620689655174
Patient_126_Scan4	951593	383816	1112	6.0 (2-53456)	37.05035971223021
Patient_126_Scan5	1501556	735379	1717	8.0 (2-121887)	23.995340710541644
Patient_126_Scan6	347515	123189	842	4.0 (2-13178)	48.9311163895487
Patient_126_Scan7	2580094	1089866	816	14683.5 (2-125595)	50.49019607843137
Patient_126_Scan8	3091536	1342632	582	60106.5 (2-160425)	70.79037800687286
Patient_201_pretreatment	453965	254651	831	5.0 (2-59626)	22.503008423586042
Patient_201_C1d15	372098	136384	455	4.0 (2-27287)	41.098901098901095
Patient_201_C2d1	501056	268238	555	13.0 (2-60861)	33.693693693693696
Patient_201_Scan1	266228	152340	215	13440.0 (3-35861)	86.9767441860465
Patient_201_Scan2	1065135	743684	834	13.0 (2-184247)	22.422062350119905
Patient_201_Scan3	1070828	692923	693	13.0 (2-171376)	26.984126984126984
Patient_201_Scan4	856560	508513	345	12165.0 (2-124732)	54.20289855072464
Patient_201_Scan5	2297986	1383768	187	14806.0 (1520-295504)	100.0
Patient_201_Scan6	2507439	1247790	187	7376.0 (632-187233)	100.0
Patient_201_Scan7	476001	229193	983	4.0 (2-11134)	19.023397761953202
Patient_201_Scan8	323347	140722	262	2981.0 (3-4306)	71.37404580152672
Patient_202_pretreatment	1378444	1311159	699	19.0 (2-446754)	27.896995708154503
Patient_202_C1d15	325265	311950	333	5.0 (2-3156)	13.513513513513514
Patient_202_C2d1	483694	463713	380	4.0 (2-4264)	11.842105263157894
Patient_202_Scan1	424879	406591	705	18.0 (2-2882)	6.382978723404255
Patient_202_Scan2	781097	757308	771	10.0 (2-6860)	5.836575875486381
Patient_202_Scan3	359032	348183	851	7.0 (2-2996)	5.287896592244419
Patient_202_Scan4	25589	22089	82	1088.0 (2-1088)	54.87804878048781
Patient_203_pretreatment	1378444	1311159	699	19.0 (2-446754)	27.896995708154503
Patient_203_C1d15	1005278	936440	586	8.5 (2-212018)	33.27645051194539
Patient_203_C2d1	1700000	1632095	803	12.0 (2-407182)	24.283935242839352
Patient_203_Scan1	995279	940974	625	8.0 (2-220915)	31.2
Patient_205_pretreatment	1660144	1281671	1075	51.0 (2-358635)	36.83720930232558
Patient_205_C1d15	1090255	924258	727	139.0 (2-250536)	43.60385144429161
Patient_205_C2d1	1465107	1135469	1058	16.0 (2-323723)	29.96219281663516
Patient_205_Scan1	1140221	940939	1021	9.0 (2-255726)	34.084231145935355
Patient_206_pretreatment	2042998	1808940	908	17.0 (2-547169)	38.87665198237886
Patient_206_C1d15	1120763	949211	715	35.0 (2-278569)	49.37062937062937
Patient_206_C2d1	648106	569152	714	14.0 (2-179691)	49.43977591036415
Patient_206_Scan1	390417	311024	638	3409.0 (2-89596)	55.32915360501567
Patient_206_Scan2	1288644	997820	1100	71.0 (5-295371)	32.09090909090909
Patient_206_Scan3	572209	564785	281	1666.0 (1228-207519)	100.0
Patient_206_Scan4	775845	760417	345	2013.0 (3-262059)	81.44927536231884
Patient_206_Scan5	133632	123845	595	1279.0 (2-5289)	52.43697478991597
Patient_206_Scan6	291473	272289	910	9.0 (2-17180)	34.285714285714285
Patient_207_pretreatment	659419	579715	586	25.0 (2-146593)	48.80546075085324
Patient_207_C1d15	398184	353207	780	84.0 (2-87575)	36.666666666666664
Patient_207_C2d1	1273560	1098724	762	20.0 (2-235688)	37.53280839895013
Patient_207_Scan1	698426	630455	840	69.0 (2-138900)	36.30952380952381
Patient_207_Scan2	287764	248022	677	89.0 (3-54683)	42.245199409158054
Patient_207_Scan3	858118	790809	848	61.0 (2-194352)	36.20283018867924
Patient_208_pretreatment	15264280	11656366	1028	36.0 (2-11579390)	44.94163424124514
Patient_208_C1d15	5080969	3886022	660	112.0 (2-3874124)	41.96969696969697
Patient_208_C2d1	6071741	4654449	535	583.0 (3-4636007)	61.86915887850467
Patient_208_Scan1	4594078	3670586	656	74.0 (2-3664133)	42.22560975609756
Patient_208_Scan2	6253844	4724991	646	366.0 (2-4697801)	57.585139318885446
Patient_208_Scan3	6277972	4976532	625	73.0 (2-4971241)	20.32
Patient_208_Scan4	11484651	8600064	760	176.0 (2-8565207)	43.55263157894737
Patient_208_Scan5	1177706	815903	866	13242.0 (2-491506)	64.31870669745959
Patient_208_Scan6	912757	632056	1435	18.0 (2-383874)	38.815331010452965
Patient_208_Scan7	802957	575829	846	14331.0 (2-341453)	65.83924349881796
Patient_213_pretreatment	173637	46405	526	6.0 (2-26947)	18.44106463878327
Patient_213_C1d15	434898	159364	254	160.0 (43-81132)	44.48818897637795
Patient_213_C2d1	316218	100314	232	127.0 (2-48845)	40.51724137931034
Patient_213_Scan1	1010558	548337	309	233.0 (3-264047)	57.60517799352751
Patient_213_Scan2	364730	73938	315	14.0 (2-38571)	30.793650793650794
Patient_213_Scan3	143844	124007	621	6.0 (2-11874)	42.8341384863124
Patient_213_Scan4	77274	61715	757	5.0 (2-6113)	35.13870541611625
*Reference genome GRCh38 was used
